# Supplementary material for: Diagnostic Performance of Red Blood Cell Indices in the Differential Diagnosis of Iron Deficiency Anemia and the Thalassemia Trait in Chile: A Retrospective Study
Source: Diagnostics (Basel). 2024 Oct 22;14(21):2353. doi: 10.3390/diagnostics14212353 (PMC11545601; doi:10.3390/diagnostics14212353)
Supplement: Supplementary file 1 [file diagnostics-14-02353-s001.zip]

Archive with 1 entries (1 files):
- Table S1. Online RBC indices calculator.xls
