# Supplementary material for: Diagnostic Performance of Red Blood Cell Indices in the Differential Diagnosis of Iron Deficiency Anemia and the Thalassemia Trait in Chile: A Retrospective Study
Source: Diagnostics (Basel). 2024 Oct 22;14(21):2353. doi: 10.3390/diagnostics14212353 (PMC11545601; doi:10.3390/diagnostics14212353)
Supplement: Supplementary file 1 [file diagnostics-14-02353-s001.zip › Table S1. Online RBC indices calculator.xls]

## Sheet: CALCULATOR
	ONLINE CALCULATOR DISCRIMINATORY INDICES
	Fórmula	Cut-off IDA	Cut-off BTm	EXAMPLE 1	EXAMPLE 2	EXAMPLE 3		When there is suspicion of BTm. indices with the strongest discriminatory power have a green background. However. when there is suspicion of IDA. indices with the strongest discriminatory power have a pink background.
	England and Fraser I [14]	>0	<0	3.87	18.34	0
	Srivastava [15]	>3.8	<3.8	3.75691	5.19079	#DIV/0!
	Mentzer [16]	>13	<13	11.9337	16.7434	#DIV/0!
	Shine and Lal [17]	>3.8	<3.8	856.604	1379.8	0
	England and Fraser II [18]	>0	<0	0.47	14.94	-3.4
	Bessman [19]	>15	<15	13.9	15.32	0
	Ricerca [20]	>3.3	<3.3	2.55985	3.35965	#DIV/0!
	Green and King [21]	>65.0	<65.0	52.5826	83.5409	#DIV/0!
	Das Gupta [22]	<0	>0	2.3957	0.2828	-3.28
	Jayabose - RDW [23]	>220	<220	165.878	256.509	#DIV/0!
	Telmissani - MCHD [24]	>0.34	<0.34	0.314815	0.31002	#DIV/0!
	Telmissani - MDHL [24]	<1.75	>1.75	1.70944	1.41369	#DIV/0!
	Huber– Herklotz [25]	>20	<20	167.873	180.677	0
	Kerman I [26]	>300*	<300	243.448	396.317	#DIV/0!
	Kerman II [26]	85-105*	<85	77.2849	128.092	#DIV/0!
	Sirdah [27]	>27	<27	26.07	39.72	0
	Ehsani [28]	>15	<15	10.5	30.75	0
	Keikhaei [29]	>21	<21	16.6122	25.4558	#DIV/0!
	Wongprachum [31]	>104	<104	54.8785	149.609	#DIV/0!
	Sirachainan [32]	<14	>14	13.41	12.2175	0
	Sehgal [33]	>972	<972	773.304	1278.36	#DIV/0!
	Bordbar [34]	<44.76	>44.76	8372.16	2332.68	0
	Hisham [35]	>67	<67	52.221	79.5229	#DIV/0!
	Chandra [36]	<0.22	>0.22	0.349412	0.236013	#DIV/0!
	Matos y Carvalho [37]	<23.85	>23.85	24.2313	22.3232	0
	Kandhro 1 [38]	>8.2	<8.2	7.10426	7.79198	#DIV/0!
	Kandhro 2 [38]	>16.2	<16.2	12.7993	16.7982	#DIV/0!
	CRUISE - Jahangiri [39]	<42.63	>42.63	42.044	41.702	0
	Note: indices with best dicriminatory power are in bold.			EXAMPLE 1	EXAMPLE 2	EXAMPLE 3
			RBC	5.43	4.56
			HB	11.1	10.69
			HTO	35.2	34.55
	BTm: ﻿β-thalassemia major		MCV	64.8	76.35
	IDA: ﻿Iron deficiency anemia		MCH	20.4	23.67
			MCHC	31.5	30.94
			PQ	324	345.72
			MPV	9.2	8.86
			RDW-CV	13.9	15.32
			HBA2	4.6
			HBF	0
				BTm	IDA
